# Supplementary material for: Direct prediction of genetic aberrations from pathology images in gastric cancer with swarm learning
Source: Gastric Cancer. 2022 Oct 20;26(2):264–74. doi: 10.1007/s10120-022-01347-0 (PMC9950158; doi:10.1007/s10120-022-01347-0)
Supplement: Supplementary file 2 — Supplementary file2 (XLSX 19 KB) [file 10120_2022_1347_MOESM2_ESM.xlsx]

## Sheet: All
Cohort	Test_on	Target	Exp_1_Auroc	Exp_2_Auroc	Exp_3_Auroc	AUROC_mean	AUROC_sd	AUROC_median
Bern_models	TCGA	EBV	0.731	0.731	0.814	0.757681	0.0479201	0.731
Leeds_models	TCGA	EBV	0.729	0.689	0.592	0.667456	0.0704486	0.689
Tum_models	TCGA	EBV	0.796	0.766	0.782	0.781237	0.0150111	0.782
merged_models	TCGA	EBV	0.86	0.853	0.823	0.84518	0.0196554	0.853
w-chkpt	TCGA	EBV	0.844	0.851	0.817	0.837204	0.0179536	0.844
Bern_models	TCGA	MSI	0.755	0.761	0.755	0.756995	0.0034641	0.755
Leeds_models	TCGA	MSI	0.562	0.551	0.562	0.558309	0.00635085	0.562
Tum_models	TCGA	MSI	0.782	0.789	0.782	0.784326	0.00404145	0.782
merged_models	TCGA	MSI	0.823	0.814	0.823	0.819989	0.00519615	0.823
w-chkpt	TCGA	MSI	0.817	0.794	0.817	0.80926	0.0132791	0.817

## Sheet: 200
Cohort	Test_on	Target	Exp_1_Auroc	Exp_2_Auroc	Exp_3_Auroc	AUROC_mean	AUROC_sd	AUROC_median
Bern_models	TCGA	EBV	0.682	0.682	0.748	0.703326	0.0381051	0.682
Leeds_models	TCGA	EBV	0.622	0.652	0.572	0.614438	0.0404145	0.622
Tum_models	TCGA	EBV	0.747	0.662	0.623	0.675391	0.0634061	0.662
merged_models	TCGA	EBV	0.826	0.759	0.751	0.777954	0.0411866	0.759
w-chkpt	TCGA	EBV	0.747	0.673	0.748	0.721793	0.0430155	0.747
Bern_models	TCGA	MSI	0.734	0.727	0.693	0.717774	0.0219317	0.727
Leeds_models	TCGA	MSI	0.472	0.521	0.529	0.506693	0.0308599	0.521
Tum_models	TCGA	MSI	0.623	0.688	0.631	0.646699	0.0354448	0.631
merged_models	TCGA	MSI	0.751	0.788	0.806	0.781329	0.0280416	0.788
w-chkpt	TCGA	MSI	0.748	0.725	0.793	0.75481	0.0345881	0.748

## Sheet: 100
Cohort	Test_on	Target	Exp_1_Auroc	Exp_2_Auroc	Exp_3_Auroc	AUROC_mean	AUROC_sd	AUROC_median
Bern_models	TCGA	EBV	0.679	0.679	0.734	0.696859	0.0317543	0.679
Leeds_models	TCGA	EBV	0.581	0.641	0.564	0.594435	0.0404516	0.581
Tum_models	TCGA	EBV	0.736	0.711	0.666	0.703732	0.035473	0.711
merged_models	TCGA	EBV	0.784	0.762	0.752	0.765884	0.0163707	0.762
w-chkpt	TCGA	EBV	0.734	0.672	0.585	0.660806	0.0748487	0.672
Bern_models	TCGA	MSI	0.714	0.686	0.728	0.709117	0.0213854	0.714
Leeds_models	TCGA	MSI	0.514	0.514	0.521	0.516323	0.00404145	0.514
Tum_models	TCGA	MSI	0.666	0.655	0.652	0.657639	0.00737111	0.655
merged_models	TCGA	MSI	0.752	0.664	0.753	0.721761	0.0510979	0.752
w-chkpt	TCGA	MSI	0.585	0.757	0.744	0.690677	0.0957723	0.744

## Sheet: 50
Cohort	Test_on	Target	Exp_1_Auroc	Exp_2_Auroc	Exp_3_Auroc	AUROC_mean	AUROC_sd	AUROC_median
Bern_models	TCGA	EBV	0.489	0.489	0.649	0.537387	0.092376	0.489
Leeds_models	TCGA	EBV	0.522	0.542	0.492	0.518257	0.0251661	0.522
Tum_models	TCGA	EBV	0.722	0.479	0.559	0.578222	0.12384	0.559
merged_models	TCGA	EBV	0.68	0.648	0.688	0.671775	0.021166	0.68
w-chkpt	TCGA	EBV	0.72	0.585	0.552	0.614907	0.0890112	0.585
Bern_models	TCGA	MSI	0.649	0.555	0.686	0.62751	0.0675352	0.649
Leeds_models	TCGA	MSI	0.492	0.442	0.491	0.474413	0.0285832	0.491
Tum_models	TCGA	MSI	0.559	0.552	0.471	0.525764	0.0489115	0.552
merged_models	TCGA	MSI	0.688	0.591	0.666	0.646969	0.050856	0.666
w-chkpt	TCGA	MSI	0.552	0.463	0.624	0.542294	0.0806494	0.552

## Sheet: 25
Cohort	Test_on	Target	Exp_1_Auroc	Exp_2_Auroc	Exp_3_Auroc	AUROC_mean	AUROC_sd	AUROC_median
Bern_models	TCGA	EBV	0.472	0.472	0.582	0.506138	0.0635085	0.472
Leeds_models	TCGA	EBV	0.493	0.523	0.509	0.508185	0.0150111	0.509
Tum_models	TCGA	EBV	0.462	0.432	0.532	0.473528	0.051316	0.462
merged_models	TCGA	EBV	0.63	0.613	0.563	0.601317	0.0348281	0.613
w-chkpt	TCGA	EBV	0.58	0.528	0.428	0.507967	0.0772528	0.528
Bern_models	TCGA	MSI	0.582	0.541	0.524	0.548467	0.0298161	0.541
Leeds_models	TCGA	MSI	0.509	0.488	0.451	0.482064	0.0293655	0.488
Tum_models	TCGA	MSI	0.472	0.601	0.552	0.538996	0.0651178	0.552
merged_models	TCGA	MSI	0.563	0.491	0.623	0.556364	0.0660908	0.563
w-chkpt	TCGA	MSI	0.428	0.627	0.582	0.538532	0.104357	0.582

## Sheet: Three-Class-Classifier
Exp	Model	AUC double negative	AUC MSI	AUC EBV
1	Bern_models	0.761	0.732	0.743
1	Leeds_models	0.807	0.543	0.59
1	merged_models	0.844	0.796	0.886
1	Tum_models	0.744	0.652	0.687
1	w-chkpt	0.828	0.772	0.866
2	Bern_models	0.745	0.668	0.693
2	Leeds_models	0.825	0.607	0.668
2	merged_models	0.784	0.719	0.849
2	Tum_models	0.77	0.649	0.727
2	w-chkpt	0.841	0.785	0.869
3	Bern_models	0.748	0.663	0.698
3	Leeds_models	0.807	0.657	0.664
3	merged_models	0.777	0.685	0.867
3	Tum_models	0.734	0.691	0.717
3	w-chkpt	0.846	0.773	0.88
